# Supplementary material for: Identifying miRNAs in multiple sclerosis gray matter lesions that correlate with atrophy measures
Source: Ann Clin Transl Neurol. 2021 May 12;8(6):1279–91. doi: 10.1002/acn3.51365 (PMC8164853; doi:10.1002/acn3.51365)
Supplement: Supplementary file 1 — miRNAs detected in MS Gray matter lesions (GMLs) compared to normal appearing gray matter (NAGM). [file ACN3-8-1279-s003.xlsx]

## Sheet: GMLs miRNAs
Supplementary File 1
miRNAs detected in MS Gray matter lesions (GMLs) compared to normal appearing grey matter (NAGM)
miRNAs	GML/NAGM	P value
hsa-miR-1274b	4.259	0.0549048
hsa-miR-720	2.19981	0.117126
hsa-miR-328	2.19948	0.0949796
hsa-miR-197	2.07498	0.0546908
hsa-miR-497	1.93331	0.388187
hsa-miR-1275	1.72834	0.0013566
hsa-miR-1978	1.72764	0.0945984
hsa-miR-34a	1.72708	0.295881
hsa-miR-149*	1.71449	0.00735245
hsa-miR-1268	1.65401	0.0762827
hsa-miR-1180	1.62349	0.0317886
hsa-miR-129-5p	1.61498	0.0269218
hsa-miR-1979	1.5981	0.00761717
hsa-miR-432	1.58826	0.103254
hsa-miR-1975	1.55794	0.000188486
hsa-miR-638	1.55081	0.0222011
hsa-miR-1915	1.54117	0.0974403
hsa-miR-423-5p	1.51394	0.0376713
hsa-miR-486-5p	1.45071	0.112661
hsa-miR-433	1.42237	0.0321646
hsa-miR-1280	1.35696	0.099275
hsa-miR-124	1.34403	0.363303
hsa-miR-1246	1.32486	0.518357
hsa-miR-487b	1.31176	0.124838
hsa-miR-92b	1.28355	0.0256777
hsa-miR-379	1.28329	0.195103
hsa-miR-148b	1.27294	0.260873
hsa-miR-221	1.24115	0.0860176
hsa-miR-383	1.23241	0.104104
hsa-miR-31	1.21231	0.455181
hsa-miR-185	1.21101	0.064059
hsa-miR-7	1.20651	0.619779
hsa-miR-181a	1.16088	0.3908
hsa-miR-1207-5p	1.13446	0.535787
hsa-miR-1308	1.03935	0.740994
hsa-miR-92a	1.01563	0.885235
hsa-miR-132	1.01444	0.865518
hsa-miR-320a	1.01013	0.909369
hsa-let-7b	1.00635	0.935708
hsa-let-7i	1.00617	0.936852
hsa-miR-106b	1.00193	0.993512
hsa-miR-1826	1.00151	0.990607
hsa-miR-27b	0.98959	0.871608
hsa-miR-708	0.984864	0.935684
hsa-miR-107	0.984309	0.919569
hsa-miR-15b	0.96549	0.810662
hsa-miR-128	0.963932	0.437896
hsa-miR-195	0.960883	0.717285
hsa-miR-143	0.959014	0.876107
hsa-miR-9	0.945107	0.84637
hsa-let-7g	0.940906	0.667343
hsa-miR-320c	0.924668	0.321802
hsa-miR-320b	0.876789	0.202523
hsa-miR-204	0.872088	0.609953
hsa-miR-125b	0.870577	0.0582805
hsa-miR-25	0.846794	0.00774922
hsa-miR-30c	0.832832	0.0661801
hsa-miR-26a	0.827231	0.00374768
hsa-miR-99a	0.804543	0.110579
hsa-miR-320d	0.794417	0.133139
hsa-miR-98	0.786372	0.484537
hsa-miR-129*	0.777171	0.338321
hsa-miR-30d	0.772284	0.0232776
hsa-miR-23b	0.765055	0.00695923
hsa-miR-30a	0.735606	0.0289652
hsa-miR-30b	0.727945	0.111472
hsa-miR-16	0.716204	0.00395179
hsa-miR-17	0.701483	0.0924198
hsa-miR-23a	0.699237	0.0144426
hsa-miR-106a	0.636262	0.0217104
hsa-miR-30e	0.636111	0.10725
hsa-miR-29a	0.606921	0.00522016
hsa-miR-100	0.591867	0.000928931
hsa-miR-26b	0.579932	0.0878393
hsa-miR-181b	0.567514	0.0166365
hsa-miR-338-5p	0.566162	0.017106
hsa-miR-20a	0.551282	0.00193896
hsa-miR-584	0.540572	0.00154382
hsa-miR-126	0.521601	0.0023355
hsa-miR-29b	0.51092	0.0891393
hsa-miR-219-2-3p	0.508926	0.000242468
hsa-miR-29c	0.458225	0.0429615
