# Supplementary material for: Identifying miRNAs in multiple sclerosis gray matter lesions that correlate with atrophy measures
Source: Ann Clin Transl Neurol. 2021 May 12;8(6):1279–91. doi: 10.1002/acn3.51365 (PMC8164853; doi:10.1002/acn3.51365)
Supplement: Supplementary file 2 — Predicted pathways targeted by identified miRNAs cortical tissue from MS brain. [file ACN3-8-1279-s010.xlsx]

## Sheet: miRNAs KEGG
Supplementary File 2: Predicted pathways targeted by identified miRNAs cortical tissue from MS brain
KEGG pathway	p-value	#genes	#miRNAs
ECM-receptor interaction	5.76e-19	63	62
Axon guidance	2.27e-10	108	66
Adherens junction	9.46e-09	64	64
Hippo signaling pathway	9.46e-09	119	66
Proteoglycans in cancer	9.46e-09	150	67
Pathways in cancer	1.5e-08	288	69
Mucin type O-Glycan biosynthesis	3.02e-08	23	39
TGF-beta signaling pathway	6.83e-06	62	62
Focal adhesion	7.01e-06	157	68
Ras signaling pathway	1.15e-05	164	68
Renal cell carcinoma	3.05e-05	54	65
Wnt signaling pathway	3.05e-05	106	67
Fatty acid biosynthesis	3.12e-05	9	23
Lysine degradation	3.12e-05	37	61
PI3K-Akt signaling pathway	3.12e-05	244	67
Endocytosis	4.13e-05	155	66
Rap1 signaling pathway	4.76e-05	154	68
Signaling pathways regulating pluripotency of stem cells	5.39e-05	106	67
MAPK signaling pathway	5.39e-05	184	68
N-Glycan biosynthesis	9.88e-05	35	56
ErbB signaling pathway	0.000136616	68	68
FoxO signaling pathway	0.00025872	100	64
Adrenergic signaling in cardiomyocytes	0.000268397	104	65
Regulation of actin cytoskeleton	0.000333654	154	67
Thyroid hormone signaling pathway	0.000385992	87	67
Glioma	0.000925401	49	64
AMPK signaling pathway	0.00117096	93	67
Neurotrophin signaling pathway	0.00181935	92	68
Nicotine addiction	0.0019399	29	57
Protein processing in endoplasmic reticulum	0.00248612	115	63
Melanoma	0.002617	55	60
Bacterial invasion of epithelial cells	0.00310404	58	62
p53 signaling pathway	0.00587275	52	64
Pancreatic cancer	0.00617256	50	59
Prostate cancer	0.00623283	66	63
Glycosaminoglycan biosynthesis - keratan sulfate	0.00626878	12	28
Type II diabetes mellitus	0.00941731	38	62
Chronic myeloid leukemia	0.00941731	54	62
mTOR signaling pathway	0.0105745	47	61
Oxytocin signaling pathway	0.0115605	111	64
Glutamatergic synapse	0.0129017	81	61
Choline metabolism in cancer	0.0129017	74	67
Gap junction	0.0163849	61	62
Fatty acid metabolism	0.0229354	30	45
Morphine addiction	0.0324896	63	60
Small cell lung cancer	0.0328104	62	62
Prolactin signaling pathway	0.0338736	50	60
Acute myeloid leukemia	0.0338736	41	60
Long-term depression	0.0338736	44	62
Basal cell carcinoma	0.0338736	42	62
Folate biosynthesis	0.0347333	10	12
Retrograde endocannabinoid signaling	0.0347333	71	63
Ubiquitin mediated proteolysis	0.0379213	94	64
Hedgehog signaling pathway	0.04082	39	55
Sphingolipid signaling pathway	0.0417844	83	64
GABAergic synapse	0.0421003	60	63
Cholinergic synapse	0.0457497	77	62
cAMP signaling pathway	0.0457497	134	68
