# Supplementary material for: Identifying miRNAs in multiple sclerosis gray matter lesions that correlate with atrophy measures
Source: Ann Clin Transl Neurol. 2021 May 12;8(6):1279–91. doi: 10.1002/acn3.51365 (PMC8164853; doi:10.1002/acn3.51365)
Supplement: Supplementary file 3 — Predicted pathways targeted by upregulated and down regulated miRNAs in demyelinated cortical tissue from MS brain. [file ACN3-8-1279-s005.xlsx]

## Sheet: Up-Down miRNAs KEGG
Supplementary File 3: Predicted pathways targeted by upregulated and downregulated miRNAs in demyelinated cortical tissue from MS brain
Upregulated miRNAs
KEGG pathway	p-value	#genes	#miRNAs
Lysine degradation	1.58166e-05	16	5
Axon guidance	1.58166e-05	46	5
GABAergic synapse	2.50222e-05	28	5
Morphine addiction	3.06239e-05	30	5
Arrhythmogenic right ventricular cardiomyopathy (ARVC)	0.000194137	28	5
Adrenergic signaling in cardiomyocytes	0.000306323	49	5
FoxO signaling pathway	0.000441835	46	5
Nicotine addiction	0.000860661	14	4
Proteoglycans in cancer	0.000987312	58	5
Glioma	0.000987312	23	5
Glutamatergic synapse	0.00200867	38	5
Thyroid hormone signaling pathway	0.00221496	38	6
Wnt signaling pathway	0.00257283	44	6
Phosphatidylinositol signaling system	0.0032346	28	6
Dopaminergic synapse	0.00475698	44	5
Oxytocin signaling pathway	0.00477589	49	5
Regulation of actin cytoskeleton	0.00499421	62	5
Long-term depression	0.00499421	25	6
Cholinergic synapse	0.0063955	37	5
Signaling pathways regulating pluripotency of stem cells	0.00653605	41	5
Retrograde endocannabinoid signaling	0.00653605	34	5
Estrogen signaling pathway	0.00653605	31	5
Melanogenesis	0.00653605	32	5
Chronic myeloid leukemia	0.00653605	26	5
AMPK signaling pathway	0.00665671	39	5
Long-term potentiation	0.00682579	25	5
ErbB signaling pathway	0.00730675	31	5
Dorso-ventral axis formation	0.00823617	13	4
Renal cell carcinoma	0.00871899	25	5
TGF-beta signaling pathway	0.00972072	24	5
Circadian entrainment	0.0105102	35	5
Pathways in cancer	0.0105102	100	5
Viral carcinogenesis	0.0105889	50	6
Amphetamine addiction	0.0167751	20	5
Ras signaling pathway	0.01729	63	5
Adherens junction	0.0322319	26	5
Focal adhesion	0.0325713	57	5
Prostate cancer	0.0363984	27	5
Circadian rhythm	0.0377605	13	4
Cell adhesion molecules (CAMs)	0.0470557	38	5
Dilated cardiomyopathy	0.0470557	28	5
PI3K-Akt signaling pathway	0.0474377	84	5
Downregulated miRNAs
KEGG pathway	p-value	#genes	#miRNAs
ECM-receptor interaction	4.80484e-18	36	16
Fatty acid biosynthesis	9.75582e-13	6	6
TGF-beta signaling pathway	1.88939e-09	43	14
Signaling pathways regulating pluripotency of stem cells	8.75429e-09	74	16
Proteoglycans in cancer	4.61746e-08	91	16
Glioma	4.93012e-08	37	16
FoxO signaling pathway	1.22255e-07	72	16
Renal cell carcinoma	3.3167e-06	39	16
Melanoma	5.63577e-06	43	15
mTOR signaling pathway	6.30222e-06	38	16
Focal adhesion	8.81526e-06	99	17
PI3K-Akt signaling pathway	1.29724e-05	147	17
Pathways in cancer	1.39536e-05	170	17
Sphingolipid signaling pathway	1.68115e-05	58	15
Axon guidance	1.86405e-05	66	15
Wnt signaling pathway	2.74542e-05	66	16
Ubiquitin mediated proteolysis	3.68771e-05	66	15
Colorectal cancer	3.82002e-05	36	15
Prostate cancer	4.23464e-05	48	16
Ras signaling pathway	0.000177679	95	16
Non-small cell lung cancer	0.000209965	29	14
Lysine degradation	0.000271289	20	14
Long-term depression	0.000420576	31	15
AMPK signaling pathway	0.000420576	60	17
Rap1 signaling pathway	0.00046344	93	16
Prolactin signaling pathway	0.000858704	35	15
Adrenergic signaling in cardiomyocytes	0.00112462	60	15
Hippo signaling pathway	0.00131522	64	15
Pancreatic cancer	0.00148262	34	15
Hepatitis B	0.00157645	62	15
ErbB signaling pathway	0.00158881	45	16
Thyroid hormone signaling pathway	0.00170977	52	16
Gap junction	0.00193323	39	14
Endocytosis	0.00193323	88	15
MAPK signaling pathway	0.00193323	107	16
Neurotrophin signaling pathway	0.00193323	58	17
Glutamatergic synapse	0.0021701	50	14
Regulation of actin cytoskeleton	0.00408811	91	16
Long-term potentiation	0.00420064	34	15
cGMP-PKG signaling pathway	0.00431746	70	16
Amoebiasis	0.00525432	42	15
Acute myeloid leukemia	0.00546882	28	15
Chronic myeloid leukemia	0.00599151	37	14
Mucin type O-Glycan biosynthesis	0.00637186	12	11
p53 signaling pathway	0.00697798	34	15
Small cell lung cancer	0.00717708	40	15
Estrogen signaling pathway	0.00898244	39	14
Choline metabolism in cancer	0.00898244	49	16
Type II diabetes mellitus	0.010996	23	16
Circadian rhythm	0.0139964	19	15
Cell cycle	0.01467	55	15
Insulin signaling pathway	0.0232023	59	17
Oxytocin signaling pathway	0.0279658	64	15
Glycosaminoglycan biosynthesis - heparan sulfate / heparin	0.0319486	9	11
Viral carcinogenesis	0.0367857	63	14
Oocyte meiosis	0.0367857	48	15
