# Supplementary material for: Identifying miRNAs in multiple sclerosis gray matter lesions that correlate with atrophy measures
Source: Ann Clin Transl Neurol. 2021 May 12;8(6):1279–91. doi: 10.1002/acn3.51365 (PMC8164853; doi:10.1002/acn3.51365)
Supplement: Supplementary file 4 — Differentially expression genes (DEGs) in Gray matter lesion (GMLs) in MS brain. [file ACN3-8-1279-s008.xlsx]

## Sheet: Sig. GML DEGs
Supplementary File 4:
Differentially expression genes (DEGs) in Gray matter lesion (GMLs) in MS brain
Symbol	Expr Fold Change	Expr p-value	ID	Entrez Gene Name
AASS	-1.325	0.0419	214829_at	aminoadipate-semialdehyde synthase
ABCA13	-1.072	0.00712	1553605_a_at	ATP binding cassette subfamily A member 13
ABCB5	-1.15	0.0376	1555371_at	ATP binding cassette subfamily B member 5
ABCB8	1.18	0.0393	229539_at	ATP binding cassette subfamily B member 8
ABI3BP	-1.14	0.0259	220518_at	ABI family member 3 binding protein
ACBD5	-1.239	0.0313	1568877_a_at	acyl-CoA binding domain containing 5
ACSF3	1.235	0.0275	1556552_a_at	acyl-CoA synthetase family member 3
ADAM11	1.237	0.0428	239837_at	ADAM metallopeptidase domain 11
ADAM19	1.16	0.0342	209765_at	ADAM metallopeptidase domain 19
ADAMTS13	1.179	0.0205	223844_at	ADAM metallopeptidase thrombospondin type 1 motif 13
ADCY6	1.162	0.00109	209195_s_at	adenylate cyclase 6
AGPAT3	1.126	0.0344	223183_at	1-acylglycerol-3-phosphate O-acyltransferase 3
ALDOB	1.173	0.0187	216600_x_at	aldolase, fructose-bisphosphate B
ALS2CL	1.196	0.017	222333_at	ALS2 C-terminal like
ANAPC2	1.167	0.026	218555_at	anaphase promoting complex subunit 2
AP1S3	-1.176	0.0229	1555731_a_at	adaptor related protein complex 1 subunit sigma 3
APBB1IP	-1.289	0.0156	1554571_at	amyloid beta precursor protein binding B member 1 interacting
APOA5	1.127	0.0411	224244_s_at	apolipoprotein A5
APOOL	-1.37	0.00225	222269_at	apolipoprotein O like
ARHGAP8/PRR5-ARHGAP8	1.114	0.0457	1555162_at	Rho GTPase activating protein 8
ARHGEF17	1.132	0.032	203756_at	Rho guanine nucleotide exchange factor 17
ARID2	-1.26	0.00632	1553349_at	AT-rich interaction domain 2
ASAH2B	-1.161	0.0146	231791_at	N-acylsphingosine amidohydrolase 2B
ASTN1	1.15	0.00648	1560899_at	astrotactin 1
ATG2B	-1.259	0.0217	1559485_at	autophagy related 2B
ATP11A-AS1	1.207	0.0184	1556855_a_at	ATP11A antisense RNA 1
ATP23	1.153	0.0363	1554349_at	ATP23 metallopeptidase and ATP synthase assembly factor hlg
ATXN2L	-1.14	0.0263	228767_at	ataxin 2 like
AXDND1	-1.202	0.0219	1553376_a_at	axonemal dynein light chain domain containing 1
BBX	-1.402	0.0439	213015_at	BBX high mobility group box domain containing
BCL2	-1.168	0.0387	203684_s_at	BCL2 apoptosis regulator
BPIFB2	-1.142	0.0348	232698_at	BPI fold containing family B member 2
BRI3	1.142	0.0359	239821_at	brain protein I3
BTBD9	1.246	0.0395	229867_at	BTB domain containing 9
C11orf49	1.148	0.0273	203257_s_at	chromosome 11 open reading frame 49
C18orf54	-1.407	0.0426	244324_at	chromosome 18 open reading frame 54
C1orf105	-1.2	0.0491	214357_at	chromosome 1 open reading frame 105
C1QTNF9	1.181	0.0176	1554233_at	C1q and TNF related 9
C2CD6	-1.14	0.0132	1556757_a_at	C2 calcium dependent domain containing 6
C4A/C4B	-1.188	0.0484	1559036_at	complement C4A (Rodgers blood group)
C6orf223	1.212	0.0495	239137_x_at	chromosome 6 open reading frame 223
CACNG1	1.132	0.0472	206612_at	calcium voltage-gated channel auxiliary subunit gamma 1
CALU	-1.127	0.0496	200756_x_at	calumenin
CAND1	-1.324	0.0382	1556318_s_at	cullin associated and neddylation dissociated 1
CAND2	1.095	0.042	213547_at	cullin associated and neddylation dissociated 2 (putative)
CARF	-1.287	0.0112	219834_at	calcium responsive transcription factor
CARMIL3	1.132	0.0255	229561_at	capping protein regulator and myosin 1 linker 3
CASC17	-1.177	0.0115	1557875_at	cancer susceptibility 17
CBX5	-1.189	0.0207	209715_at	chromobox 5
CCDC22	1.133	0.0438	214037_s_at	coiled-coil domain containing 22
CCDC39	1.179	0.0128	233326_at	coiled-coil domain containing 39
CCN4	1.144	0.0242	211312_s_at	cellular communication network factor 4
CCR8	1.13	0.0167	208059_at	C-C motif chemokine receptor 8
CD1A	1.179	0.00907	210325_at	CD1a molecule
CD44	-1.219	0.0251	234411_x_at	CD44 molecule (Indian blood group)
CDC14B	-1.159	0.0216	234740_at	cell division cycle 14B
CDK2	1.094	0.0491	211803_at	cyclin dependent kinase 2
CENPI	-1.276	0.0473	214804_at	centromere protein I
CEP126	1.304	0.0452	236325_at	centrosomal protein 126
CEP128	-1.26	0.0367	1557756_a_at	centrosomal protein 128
CEP128	-1.285	0.048	232635_at	centrosomal protein 128
CFAP46	1.371	0.0112	220539_at	cilia and flagella associated protein 46
CFAP47	1.108	0.0344	1553905_at	cilia and flagella associated protein 47
CHRNA4	1.15	0.0409	206735_at	cholinergic receptor nicotinic alpha 4 subunit
CHRNA6	1.251	0.026	207568_at	cholinergic receptor nicotinic alpha 6 subunit
CIDEC	1.217	0.0396	219398_at	cell death inducing DFFA like effector c
CLEC4M	1.302	0.0376	210481_s_at	C-type lectin domain family 4 member M
CLEC4M	1.261	0.0419	207995_s_at	C-type lectin domain family 4 member M
CLK3	1.188	0.0425	238072_at	CDC like kinase 3
CMTM1	1.22	0.0265	1555738_at	CKLF like MARVEL transmembrane domain containing 1
CNR1	1.279	0.0257	207940_x_at	cannabinoid receptor 1
COL24A1	1.362	0.0397	238732_at	collagen type XXIV alpha 1 chain
COL5A2	1.805	0.0154	221729_at	collagen type V alpha 2 chain
COPS7B	1.14	0.0245	243628_at	COP9 signalosome subunit 7B
COX5B	1.078	0.0241	213736_at	cytochrome c oxidase subunit 5B
CPT1C	1.144	0.0373	227468_at	carnitine palmitoyltransferase 1C
CRACD	1.113	0.0373	1564828_at	capping protein inhibiting regulator of actin dynamics
CRACDL	1.157	0.0405	229320_at	CRACD like
CRHR2	1.215	0.0178	207897_at	corticotropin releasing hormone receptor 2
CRYBA4	1.166	0.0486	206843_at	crystallin beta A4
CSHL1	1.139	0.0391	207285_x_at	chorionic somatomammotropin hormone like 1
CST13P	1.159	0.0436	1558493_at	cystatin 13, pseudogene
CTD-2350J17.1	-1.201	0.0443	240707_at	uncharacterized LOC101929472
CTLA4	1.13	0.0117	234895_at	cytotoxic T-lymphocyte associated protein 4
CYP19A1	-1.174	0.0487	232292_at	cytochrome P450 family 19 subfamily A member 1
CYP26B1	1.18	0.028	234721_s_at	cytochrome P450 family 26 subfamily B member 1
CYP2A6 (includes others)	1.139	0.018	211295_x_at	cytochrome P450 family 2 subfamily A member 6
CYP2C9	1.218	0.0438	220017_x_at	cytochrome P450 family 2 subfamily C member 9
CYP4F29P	1.326	0.0419	1558589_at
CYTH3	1.12	0.0434	236136_at	cytohesin 3
DCST1-AS1	1.192	0.0477	235886_at	DCST1 antisense RNA 1
DCTN1	-1.326	0.0061	204296_at	dynactin subunit 1
DDAH1	-1.364	0.0309	1553565_s_at	dimethylarginine dimethylaminohydrolase 1
DDC	-1.101	0.0432	214347_s_at	dopa decarboxylase
DDX46	-1.128	0.0339	228039_at	DEAD-box helicase 46
DIAPH3-AS1	-1.12	0.0439	242102_at	DIAPH3 antisense RNA 1
DICER1	-1.259	0.0158	206061_s_at	dicer 1, ribonuclease III
DICER1	-1.223	0.0269	213229_at	dicer 1, ribonuclease III
DIPK1B	1.247	0.00565	229002_at	divergent protein kinase domain 1B
DLGAP1	1.254	0.00961	1568735_at	DLG associated protein 1
DMAC2	1.1	0.0331	45828_at	distal membrane arm assembly complex 2
DMRTB1	1.178	0.0252	240313_at	DMRT like family B with proline rich C-terminal 1
DNAAF1	1.187	0.0118	215173_at	dynein axonemal assembly factor 1
DNAJC14	-1.168	0.0493	1554451_s_at	DnaJ heat shock protein family (Hsp40) member C14
DPP6	1.18	0.0467	207789_s_at	dipeptidyl peptidase like 6
DSG2	1.144	0.0348	1553105_s_at	desmoglein 2
DST	-1.169	0.0119	216918_s_at	dystonin
DYNC1LI2	-1.326	0.0279	213162_at	dynein cytoplasmic 1 light intermediate chain 2
DYNLRB1	-1.208	0.018	1565611_at	dynein light chain roadblock-type 1
E2F5	1.123	0.0366	231237_x_at	E2F transcription factor 5
EFCAB14	-1.355	0.0406	201775_s_at	EF-hand calcium binding domain 14
EFHB	-1.119	0.00689	1557840_at	EF-hand domain family member B
EHBP1L1	1.17	0.027	221755_at	EH domain binding protein 1 like 1
EIF2AK3	1.164	0.0431	241463_at	eukaryotic translation initiation factor 2 alpha kinase 3
ELF5	1.144	0.00757	220624_s_at	E74 like ETS transcription factor 5
ELK4	1.163	0.0287	1566569_at	ETS transcription factor ELK4
EML4	-1.283	0.0157	228673_s_at	EMAP like 4
ENTPD6	1.202	0.0456	239953_at	ectonucleoside triphosphate diphosphohydrolase 6
ENTPD7	1.193	0.00241	235204_at	ectonucleoside triphosphate diphosphohydrolase 7
EPHA7	1.166	0.045	229288_at	EPH receptor A7
EPHB2	1.336	0.0139	230088_at	EPH receptor B2
EPPIN	1.145	0.0406	206319_s_at	epididymal peptidase inhibitor
ERC1	-1.133	0.049	235820_at	ELKS/RAB6-interacting/CAST family member 1
ERLNC1	1.181	0.0272	1563005_at	estrogen receptor responsive lncRNA 1
ESM1	1.178	0.0214	208394_x_at	endothelial cell specific molecule 1
ESR2	1.113	0.0108	211119_at	estrogen receptor 2
EXOC7	1.15	0.0231	212034_s_at	exocyst complex component 7
FABP4	-1.161	0.00925	235978_at	fatty acid binding protein 4
FAM104A	1.099	0.00664	229087_s_at	family with sequence similarity 104 member A
FAM126A	-1.227	0.0395	234657_at	family with sequence similarity 126 member A
FAM160B1	1.109	0.044	226155_at	family with sequence similarity 160 member B1
FAM189B	1.226	0.0147	203550_s_at	family with sequence similarity 189 member B
FAM205C	1.208	0.0312	237827_at	family with sequence similarity 205 member C
FAM3D	1.128	0.0321	227676_at	FAM3 metabolism regulating signaling molecule D
FARSB	-1.138	0.043	232063_x_at	phenylalanyl-tRNA synthetase subunit beta
FASLG	1.124	0.0498	211333_s_at	Fas ligand
FBXL22	1.173	0.0196	241350_at	F-box and leucine rich repeat protein 22
FCGR2A	-1.144	0.0157	1565674_at	Fc fragment of IgG receptor IIa
FCRL5	1.166	0.0277	224406_s_at	Fc receptor like 5
FGD2	1.147	0.0381	1565751_at	FYVE, RhoGEF and PH domain containing 2
FOXL1	-1.175	0.0244	216572_at	forkhead box L1
FRMD8	1.165	0.0251	1554903_at	FERM domain containing 8
FXYD5	-1.137	0.00615	217655_at	FXYD domain containing ion transport regulator 5
GABRQ	1.118	0.0297	220886_at	gamma-aminobutyric acid type A receptor subunit theta
GALC	-1.224	0.0258	211810_s_at	galactosylceramidase
GALNT7	-1.288	0.0251	222587_s_at	polypeptide N-acetylgalactosaminyltransferase 7
GALT	1.151	0.0189	203179_at	galactose-1-phosphate uridylyltransferase
GCAT	1.2	0.0251	205164_at	glycine C-acetyltransferase
GCAT	1.187	0.0478	36475_at	glycine C-acetyltransferase
GEN1	1.094	0.0392	1557267_s_at	GEN1 Holliday junction 5' flap endonuclease
GFAP	-1.5	0.00711	203539_s_at	glial fibrillary acidic protein
GGT7	1.152	0.0378	226470_at	gamma-glutamyltransferase 7
GIT2	1.149	0.005	225558_at	GIT ArfGAP 2
GJB4	1.122	0.0354	216579_at	gap junction protein beta 4
GLYR1	-1.265	0.0151	221628_s_at	glyoxylate reductase 1 homolog
GM2A	-1.229	0.0324	209727_at	GM2 ganglioside activator
GNG7	-1.168	0.0481	206896_s_at	G protein subunit gamma 7
GOLGA2P2Y	-1.136	0.0324	234715_at	GOLGA2 pseudogene 2 Y-linked
GOT1L1	1.319	0.0356	1553879_a_at	glutamic-oxaloacetic transaminase 1 like 1
GPR173	-1.145	0.0196	1556038_at	G protein-coupled receptor 173
GPRIN1	1.195	0.00219	229922_at	G protein regulated inducer of neurite outgrowth 1
GPSM1	1.158	0.0206	1554259_at	G protein signaling modulator 1
GRB14	1.511	0.036	206204_at	growth factor receptor bound protein 14
GRTP1-AS1	1.145	0.00972	1559653_at	GRTP1 antisense RNA 1
GS1-124K5.11	-1.195	0.0405	1565846_at	RAB guanine nucleotide exchange factor 1 pseudogene
GTDC1	1.172	0.0313	220853_at	glycosyltransferase like domain containing 1
GYPA	1.099	0.0452	1559520_at	glycophorin A (MNS blood group)
H1-5	-1.165	0.0425	214534_at	H1.5 linker histone, cluster member
H2BC1	1.112	0.00964	241519_at	H2B clustered histone 1
HAPLN4	1.58	0.0271	235420_at	hyaluronan and proteoglycan link protein 4
HAUS5	-1.174	0.048	36888_at	HAUS augmin like complex subunit 5
HCFC2	-1.194	0.0482	219484_at	host cell factor C2
HDAC7	1.134	0.039	236326_at	histone deacetylase 7
HELB	-1.253	0.0389	1552788_a_at	DNA helicase B
HFE	-1.164	0.0351	206086_x_at	homeostatic iron regulator
HFE	1.107	0.0481	211329_x_at	homeostatic iron regulator
HMCN2	1.137	0.0481	1564117_at	hemicentin 2
HMGCS2	1.183	0.0327	240110_at	3-hydroxy-3-methylglutaryl-CoA synthase 2
HOOK2	1.197	0.0247	218780_at	hook microtubule tethering protein 2
HOOK3	-1.216	0.00567	235114_x_at	hook microtubule tethering protein 3
HOXA5	1.101	0.041	213844_at	homeobox A5
HOXB8	-1.186	0.0221	229667_s_at	homeobox B8
HS6ST1	-1.1	0.0406	214165_s_at	heparan sulfate 6-O-sulfotransferase 1
HUS1B	-1.145	0.0311	1553661_a_at	HUS1 checkpoint clamp component B
HYAL3	1.234	0.0416	211728_s_at	hyaluronidase 3
HYAL4	1.078	0.0241	220249_at	hyaluronidase 4
IBA57	1.126	0.0472	215490_at	iron-sulfur cluster assembly factor IBA57
IGF2BP1	1.175	0.00217	241574_s_at	insulin like growth factor 2 mRNA binding protein 1
IGLON5	1.3	0.0241	244694_at	IgLON family member 5
IGSF3	1.148	0.00408	1552672_a_at	immunoglobulin superfamily member 3
IL5	1.14	0.0277	207952_at	interleukin 5
IL5RA	1.281	0.0223	207902_at	interleukin 5 receptor subunit alpha
INHBE	1.231	0.0425	210587_at	inhibin subunit beta E
INTS4P1	1.29	0.0432	1563887_at	integrator complex subunit 4 pseudogene 1
IQGAP1	-1.248	0.0371	210840_s_at	IQ motif containing GTPase activating protein 1
IQSEC3	-1.159	0.0431	1556872_s_at	IQ motif and Sec7 domain ArfGEF 3
ITGA11	-1.175	0.0339	233335_at	integrin subunit alpha 11
ITGA4	1.373	0.0473	205885_s_at	integrin subunit alpha 4
ITPKA	1.33	0.0355	205874_at	inositol-trisphosphate 3-kinase A
IVL	1.132	0.0417	214599_at	involucrin
JCAD	1.139	0.0244	213316_at	junctional cadherin 5 associated
KCNA10	1.163	0.0132	208560_at	potassium voltage-gated channel subfamily A member 10
KCNH2	1.194	0.0431	210036_s_at	potassium voltage-gated channel subfamily H member 2
KCTD15	-1.104	0.0442	228683_s_at	potassium channel tetramerization domain containing 15
KIF14	1.169	0.0218	206364_at	kinesin family member 14
KIF20B	1.095	0.0342	234744_x_at	kinesin family member 20B
KIF27	-1.119	0.0312	232514_at	kinesin family member 27
KIRREL3-AS3	1.161	0.0161	1553478_at	KIRREL3 antisense RNA 3
KRR1	1.098	0.00996	243930_x_at	KRR1 small subunit processome component homolog
KRT38	1.085	0.0275	207716_at	keratin 38
KRTAP2-1	1.091	0.0396	234691_at	keratin associated protein 2-1
KRTAP3-2	1.134	0.0375	233534_at	keratin associated protein 3-2
LAMP1	-1.205	0.0076	201551_s_at	lysosomal associated membrane protein 1
LARS1	-1.168	0.048	223888_s_at	leucyl-tRNA synthetase 1
LCK	1.206	0.0181	204890_s_at	LCK proto-oncogene, Src family tyrosine kinase
LCMT1-AS2	-1.273	0.0133	1558007_s_at	LCMT1 antisense RNA 2
LHX6	1.233	0.00655	224556_s_at	LIM homeobox 6
LIFR	1.263	0.0222	229185_at	LIF receptor subunit alpha
LINC00308	1.208	0.0041	1552604_at	long intergenic non-protein coding RNA 308
LINC00459	1.242	0.0354	240431_at	long intergenic non-protein coding RNA 459
LINC00470	1.428	0.0249	224181_at	long intergenic non-protein coding RNA 470
LINC00475	1.181	0.0312	233524_at	long intergenic non-protein coding RNA 475
LINC00895	-1.154	0.0489	1561707_at	long intergenic non-protein coding RNA 895
LINC00901	1.151	0.0158	1556617_a_at	long intergenic non-protein coding RNA 901
LINC00911	1.125	0.0263	241312_at	long intergenic non-protein coding RNA 911
LINC01111	1.08	0.0106	1570155_at	long intergenic non-protein coding RNA 1111
LINC01118	1.153	0.0167	237840_at	long intergenic non-protein coding RNA 1118
LINC01121	-1.182	0.0377	1562601_at	long intergenic non-protein coding RNA 1121
LINC01289	1.163	0.0328	1560337_at	long intergenic non-protein coding RNA 1289
LINC01341	1.223	0.0281	230541_at	long intergenic non-protein coding RNA 1341
LINC01419	1.077	0.0201	1559213_at	long intergenic non-protein coding RNA 1419
LINC01538	-1.107	0.0407	1561090_at	long intergenic non-protein coding RNA 1538
LINC01874	1.187	0.00639	231256_at	long intergenic non-protein coding RNA 1874
LINC01957	-1.121	0.0189	1563170_at	long intergenic non-protein coding RNA 1957
LINC02211	1.106	0.0456	1562866_at
LINC02551	1.107	0.0451	1552972_at	long intergenic non-protein coding RNA 2551
LMNA	-1.229	0.0445	1554600_s_at	lamin A/C
LMTK3	1.324	0.0228	1557103_a_at	lemur tyrosine kinase 3
LOC100128993	-1.112	0.0486	1560595_at	uncharacterized LOC100128993
LOC100130370	-1.37	0.0391	234845_at	uncharacterized LOC100130370
LOC100134368	1.149	0.0313	1569270_at	uncharacterized LOC100134368
LOC100505498	1.222	0.00623	216874_at	uncharacterized LOC100505498
LOC100506675	1.094	0.0284	237617_at	uncharacterized LOC100506675
LOC101927450	1.138	0.0249	1561322_at	uncharacterized LOC101927450
LOC101928191	-1.169	0.0334	1560070_at	uncharacterized LOC101928191
LOC101928495	1.163	0.000134	1564909_at	uncharacterized LOC101928495
LOC101928760	1.125	0.0183	1557768_at	uncharacterized LOC101928760
LOC102724100	-1.126	0.0346	1568655_a_at	uncharacterized LOC102724100
LOC105370201	1.112	0.0131	240058_at	uncharacterized LOC105370201
LOC105370832	1.147	0.0246	1561493_at	uncharacterized LOC105370832
LOC105371692	1.203	0.00457	241876_at	uncharacterized LOC105371692
LOC105378067	1.147	0.0232	243572_at	uncharacterized LOC105378067
LOC283387	1.138	0.0243	1561233_at	uncharacterized LOC283387
LOC286359	1.154	0.0207	1563607_x_at	uncharacterized LOC286359
LOC389199	1.138	0.0479	1554809_at	uncharacterized LOC389199
LOC644090	1.195	0.017	238319_at	uncharacterized LOC644090
LRATD1	1.267	0.0381	225667_s_at	LRAT domain containing 1
LRFN3	1.211	0.0424	219346_at	leucine rich repeat and fibronectin type III domain
LRIG1	-1.184	0.0465	238339_x_at	leucine rich repeats and immunoglobulin like domains 1
LRRC15	1.221	0.00327	213909_at	leucine rich repeat containing 15
LRRC45	1.176	0.0274	226253_at	leucine rich repeat containing 45
LRRC52-AS1	1.207	0.0235	1557761_s_at	LRRC52 antisense RNA 1
LRWD1	1.098	0.0374	225680_at	leucine rich repeats and WD repeat domain containing 1
LTK	1.318	0.0364	207106_s_at	leukocyte receptor tyrosine kinase
LTN1	-1.21	0.0171	233819_s_at	listerin E3 ubiquitin protein ligase 1
LZTS3	1.195	0.0213	204447_at	leucine zipper tumor suppressor family member 3
M1AP	-1.121	0.0115	234498_at	meiosis 1 associated protein
MAGEA9/MAGEA9B	1.188	0.0263	210437_at	MAGE family member A9
MAGEB4	-1.175	0.0379	207581_s_at	MAGE family member B4
MAMDC2-AS1	1.243	0.014	1559655_at	MAMDC2 antisense RNA 1
MARCHF6	-1.155	0.0432	201737_s_at	membrane associated ring-CH-type finger 6
MARK2	1.175	0.042	211082_x_at	microtubule affinity regulating kinase 2
MBD4	-1.166	0.0416	209579_s_at	methyl-CpG binding domain 4, DNA glycosylase
MBNL1	-1.138	0.019	201151_s_at	muscleblind like splicing regulator 1
MBNL2	-1.306	0.0476	1553536_at	muscleblind like splicing regulator 2
MCM3AP	-1.185	0.0321	215581_s_at	minichromosome maintenance complex component 3
MCTS1	1.088	0.032	230235_at	MCTS1 re-initiation and release factor
MDM4	-1.277	0.00463	225742_at	MDM4 regulator of p53
MDM4	-1.157	0.0444	236814_at	MDM4 regulator of p53
MEDAG	1.28	0.0459	227058_at	mesenteric estrogen dependent adipogenesis
METTL15	1.16	0.0442	1567591_at	methyltransferase like 15
MGAT4D	1.107	0.00554	1569995_at	MGAT4 family member D
MIDN	-1.167	0.0195	227398_s_at	midnolin
MKLN1	1.194	0.00689	244171_at	muskelin 1
MMD2	-1.202	0.0114	1569998_at	monocyte to macrophage differentiation associated 2
MMP25-AS1	1.241	0.012	239180_at	MMP25 antisense RNA 1
MMP25-AS1	1.26	0.0127	228085_at	MMP25 antisense RNA 1
MORF4L2-AS1	1.232	0.0427	1559002_at	MORF4L2 antisense RNA 1
MROH2A	-1.18	0.00826	1556167_at	maestro heat like repeat family member 2A
MRPL9	1.1	0.0191	209609_s_at	mitochondrial ribosomal protein L9
MRPS12	1.136	0.0347	213840_s_at	mitochondrial ribosomal protein S12
MRTO4	1.205	0.0221	235783_at	MRT4 homolog, ribosome maturation factor
MTAP	-1.247	0.0159	204956_at	methylthioadenosine phosphorylase
MTHFD2L	-1.107	0.049	239562_at	methylenetetrahydrofolate dehydrogenase (NADP+ dependent)
MTIF2	1.09	0.0249	203095_at	mitochondrial translational initiation factor 2
MTUS2	1.29	0.0119	244676_s_at	microtubule associated scaffold protein 2
MTUS2	1.245	0.0382	237858_s_at	microtubule associated scaffold protein 2
MYL4	1.232	0.0341	210088_x_at	myosin light chain 4
MYLK2	1.227	0.0318	231792_at	myosin light chain kinase 2
MYSM1	1.108	0.0136	1569706_at	Myb like, SWIRM and MPN domains 1
NALT1	1.392	0.00851	1559765_a_at	NOTCH1 associated lncRNA
NBAS	1.19	0.0125	202926_at	NBAS subunit of NRZ tethering complex
NCKIPSD	1.184	0.0344	218697_at	NCK interacting protein with SH3 domain
NDNF	1.696	0.0496	219747_at	neuron derived neurotrophic factor
NKTR	-1.368	0.0401	231235_at	natural killer cell triggering receptor
NPAS1	1.178	0.0378	216975_x_at	neuronal PAS domain protein 1
NPR2	1.159	0.0161	204310_s_at	natriuretic peptide receptor 2
NPRL2	1.122	0.0486	203246_s_at	NPR2 like, GATOR1 complex subunit
NQO2	1.24	0.0235	237870_at	N-ribosyldihydronicotinamide:quinone reductase 2
NRDC	-1.254	0.0498	229422_at	nardilysin convertase
NT5C1A	1.122	0.0489	224529_s_at	5'-nucleotidase, cytosolic IA
NUCKS1	-1.133	0.0265	224582_s_at	nuclear casein kinase and cyclin dependent kinase substrate 1
NUP43	-1.182	0.0294	238474_at	nucleoporin 43
ODF3	1.139	0.0151	1553051_s_at	outer dense fiber of sperm tails 3
OR1E2	1.159	0.00467	208587_s_at	olfactory receptor family 1 subfamily E member 2
OR2H1	1.162	0.0167	1556987_s_at	olfactory receptor family 2 subfamily H member 1
OR3A1	1.176	0.0187	221353_at	olfactory receptor family 3 subfamily A member 1
OR51A1P	1.116	0.0483	234770_at	olfactory receptor family 51 subfamily A member 1 pseudogene
OR6B1	1.105	0.01	234363_at	olfactory receptor family 6 subfamily B member 1
ORAI2	1.122	0.00897	218811_at	ORAI calcium release-activated calcium modulator 2
OSBPL6	1.176	0.0242	223805_at	oxysterol binding protein like 6
OTUD4	-1.381	0.00852	238848_at	OTU deubiquitinase 4
P2RX5	1.3	0.0364	210448_s_at	purinergic receptor P2X 5
PACRGL	1.243	0.00752	235554_x_at	parkin coregulated like
PAPPA	1.167	0.0178	1559928_at	pappalysin 1
PAX2	1.159	0.0388	206229_x_at	paired box 2
PCBP1-AS1	-1.148	0.00644	235909_at	PCBP1 antisense RNA 1
PCNX2	1.115	0.0297	229202_at	pecanex 2
PDE6C	-1.125	0.0474	211093_at	phosphodiesterase 6C
PDE7A	-1.107	0.0373	230500_at	phosphodiesterase 7A
PDGFC	-1.303	0.0025	222719_s_at	platelet derived growth factor C
PEX16	1.163	0.0488	221603_at	peroxisomal biogenesis factor 16
PFDN4	-1.284	0.0161	205361_s_at	prefoldin subunit 4
PI4K2A	1.231	0.00983	215134_at	phosphatidylinositol 4-kinase type 2 alpha
PLSCR1	1.163	0.0449	244315_at	phospholipid scramblase 1
PMP2	-1.207	0.0432	206826_at	peripheral myelin protein 2
PNPLA2	-1.131	0.00447	213862_at	patatin like phospholipase domain containing 2
PNRC2	-1.231	0.0456	222406_s_at	proline rich nuclear receptor coactivator 2
POLRMT	-1.15	0.0246	203783_x_at	RNA polymerase mitochondrial
PPP1R11	-1.098	0.0221	1566302_at	protein phosphatase 1 regulatory inhibitor subunit 11
PPP1R3A	1.123	0.00804	206895_at	protein phosphatase 1 regulatory subunit 3A
PPP4R1L	-1.129	0.0369	233069_at	protein phosphatase 4 regulatory subunit 1 like (pseudogene)
PPP6R3	-1.125	0.0273	232312_at	protein phosphatase 6 regulatory subunit 3
PRKN	-1.462	0.039	1555668_a_at	parkin RBR E3 ubiquitin protein ligase
PRPF40A	-1.129	0.0105	233080_s_at	pre-mRNA processing factor 40 homolog A
PRR5L	-1.082	0.037	233379_at	proline rich 5 like
PRR7-AS1	1.207	0.0166	1560448_at	PRR7 antisense RNA 1
PRRT3	1.172	0.0264	1556308_at	proline rich transmembrane protein 3
PSPC1	1.115	0.0351	218371_s_at	paraspeckle component 1
PTPN7	-1.116	0.0435	1554860_at	protein tyrosine phosphatase non-receptor type 7
PTPRB	1.302	0.0308	1560105_at	protein tyrosine phosphatase receptor type B
PTPRJ	-1.292	0.00465	210173_at	protein tyrosine phosphatase receptor type J
PURA	-1.115	0.00776	204020_at	purine rich element binding protein A
PYGO1	1.11	0.0263	215520_at	pygopus family PHD finger 1
RAB35	-1.244	0.0367	205461_at	RAB35, member RAS oncogene family
RALGAPA1	-1.179	0.0256	1566272_at	Ral GTPase activating protein catalytic subunit alpha 1
RANBP10	1.136	0.0419	221809_at	RAN binding protein 10
RB1-DT	1.272	0.0312	1559543_at	RB1 divergent transcript
RBM48	-1.163	0.05	1553881_at	RNA binding motif protein 48
RBMXL1	-1.22	0.0108	227748_at	RBMX like 1
RDX	-1.536	0.0106	212398_at	radixin
RGS5	-1.277	0.05	230678_at	regulator of G protein signaling 5
RIMS3	1.126	0.0398	204730_at	regulating synaptic membrane exocytosis 3
RITA1	1.203	0.0114	221777_at	RBPJ interacting and tubulin associated 1
RNH1	-1.098	0.0365	1555529_at	ribonuclease/angiogenin inhibitor 1
RPAP1	1.092	0.0348	218441_s_at	RNA polymerase II associated protein 1
RTN2	1.211	0.0285	34408_at	reticulon 2
RUNDC3B	1.184	0.0496	241703_at	RUN domain containing 3B
RXYLT1	-1.185	0.0334	204808_s_at	ribitol xylosyltransferase 1
SAMM50	-1.162	0.0148	230396_at	SAMM50 sorting and assembly machinery component
SAR1A	-1.197	0.00741	210790_s_at	secretion associated Ras related GTPase 1A
SAT2	1.131	0.033	225272_at	spermidine/spermine N1-acetyltransferase family member 2
SCAMP5	1.189	0.0284	234241_at	secretory carrier membrane protein 5
SCML1	1.104	0.0377	1558968_at	Scm polycomb group protein like 1
SEC14L3	1.196	0.0297	216346_at	SEC14 like lipid binding 3
SEC22C	1.293	0.0175	239056_at	SEC22 homolog C, vesicle trafficking protein
SECISBP2L	-1.39	0.0465	212451_at	SECIS binding protein 2 like
SERPINA6	1.105	0.049	206325_at	serpin family A member 6
SESTD1	-1.207	0.0162	226763_at	SEC14 and spectrin domain containing 1
SETDB2	1.088	0.0378	235338_s_at	SET domain bifurcated histone lysine methyltransferase 2
SGSM1	1.166	0.0439	242921_at	small G protein signaling modulator 1
SIAE	1.174	0.0175	223744_s_at	sialic acid acetylesterase
SIGLEC6	1.133	0.00417	210796_x_at	sialic acid binding Ig like lectin 6
SIKE1	-1.177	0.038	204666_s_at	suppressor of IKBKE 1
SLC19A1	-1.129	0.0142	229639_s_at	solute carrier family 19 member 1
SLC52A1	1.196	0.00201	220756_s_at	solute carrier family 52 member 1
SLC6A13	1.471	0.00912	237058_x_at	solute carrier family 6 member 13
SMARCC1	-1.305	0.0347	201075_s_at	SWI/SNF related, matrix associated,
SMC3	-1.172	0.0488	209257_s_at	structural maintenance of chromosomes 3
SMG6	1.115	0.0308	220347_at	SMG6 nonsense mediated mRNA decay factor
SMG7-AS1	1.173	0.0487	215953_at	SMG7 antisense RNA 1
SMIM4	-1.266	0.00217	223899_at	small integral membrane protein 4
SNAPC4	1.175	0.0186	215926_x_at	small nuclear RNA activating complex polypeptide 4
SNHG4	1.144	0.0478	1565325_at	small nucleolar RNA host gene 4
SNHG7	1.226	0.019	229003_x_at	small nucleolar RNA host gene 7
SNRPN	1.265	0.0275	1559546_s_at	small nuclear ribonucleoprotein polypeptide N
SNX5	-1.139	0.00225	229981_at	sorting nexin 5
SOHLH2	1.189	0.0427	1555401_at	spermatogenesis and oogenesis specific basic HLH
SOS2	-1.291	0.0264	217576_x_at	SOS Ras/Rho guanine nucleotide exchange factor 2
SPATA31E1	-1.179	0.0338	1559559_at	SPATA31 subfamily E member 1
SPEF1	1.299	0.0466	216119_s_at	sperm flagellar 1
SPTLC1	-1.162	0.0298	202278_s_at	serine palmitoyltransferase long chain base subunit 1
SPTSSB	1.189	0.041	238702_at	serine palmitoyltransferase small subunit B
SRA1	1.13	0.036	224864_at	steroid receptor RNA activator 1
SRCAP	1.207	0.0328	215053_at	Snf2 related CREBBP activator protein
SSUH2	1.411	0.0222	206741_at	ssu-2 homolog
SSX5	-1.164	0.0362	208528_x_at	SSX family member 5
STAT5B	-1.135	0.0476	212550_at	signal transducer and activator of transcription 5B
STK3	-1.14	0.0332	211078_s_at	serine/threonine kinase 3
STK36	1.212	0.0177	231806_s_at	serine/threonine kinase 36
STX17	-1.198	0.0409	218666_s_at	syntaxin 17
STX2	-1.095	0.0222	213434_at	syntaxin 2
SVIP	1.113	0.0354	230005_at	small VCP interacting protein
TAS2R9	1.137	0.0481	221461_at	taste 2 receptor member 9
TEPSIN	1.154	0.0393	238980_x_at	TEPSIN adaptor related protein complex 4 accessory protein
TET2	-1.166	0.0434	227624_at	tet methylcytosine dioxygenase 2
TLCD3B	1.233	0.0404	227781_x_at	TLC domain containing 3B
TM9SF3	-1.263	0.00328	228610_at	transmembrane 9 superfamily member 3
TMC5	1.095	0.0471	240304_s_at	transmembrane channel like 5
TMEM106B	-1.204	0.027	233666_at	transmembrane protein 106B
TMEM106B	-1.249	0.0419	222787_s_at	transmembrane protein 106B
TMEM115	1.111	0.0487	216267_s_at	transmembrane protein 115
TMEM151B	1.158	0.0285	1561258_at	transmembrane protein 151B
TMEM192	-1.185	0.0392	226589_at	transmembrane protein 192
TMEM232	1.092	0.0234	1562732_at	transmembrane protein 232
TMEM40	1.121	0.0435	222892_s_at	transmembrane protein 40
TMEM44	1.303	0.00915	228054_at	transmembrane protein 44
TMEM72	1.163	0.0285	1558324_a_at	transmembrane protein 72
TNFAIP1	1.099	0.018	201207_at	TNF alpha induced protein 1
TNFRSF25	1.328	0.0217	211282_x_at	TNF receptor superfamily member 25
TNFRSF25	1.273	0.0257	211841_s_at	TNF receptor superfamily member 25
TNKS2	-1.232	0.0375	222562_s_at	tankyrase 2
TNNI1	1.173	0.0498	205177_at	troponin I1, slow skeletal type
TNNT2	-1.17	0.0211	1563655_at	troponin T2, cardiac type
TRAV12-3	-1.075	0.0471	234849_at	T cell receptor alpha variable 12-3
TREML4	1.154	0.0398	1567558_at	triggering receptor expressed on myeloid cells like 4
TRIM10	-1.118	0.0489	221627_at	tripartite motif containing 10
TRIM7	-1.125	0.0295	1554735_a_at	tripartite motif containing 7
TRPV3	1.142	0.0442	1552586_at	transient receptor potential cation channel subfamily V 3
TSPY1 (includes others)	-1.167	0.0147	207918_s_at	testis specific protein Y-linked 1
TSTD2	1.264	0.0248	1555430_at	thiosulfate sulfurtransferase like domain containing 2
TTLL13P	1.105	0.044	1568843_at	tubulin tyrosine ligase like 13, pseudogene
TUSC7	-1.198	0.0326	1558601_at	tumor suppressor candidate 7
TXNL1	1.075	0.0458	201588_at	thioredoxin like 1
U2SURP	-1.309	0.0404	236696_at	U2 snRNP associated SURP domain containing
UBXN4	-1.12	0.0305	1562741_at	UBX domain protein 4
UNC119B	1.264	0.0414	236272_at	unc-119 lipid binding chaperone B
URGCP	1.123	0.0143	218601_at	upregulator of cell proliferation
USP34	-1.216	0.00626	212065_s_at	ubiquitin specific peptidase 34
VMA21	1.168	0.00322	242474_s_at	vacuolar ATPase assembly factor VMA21
VPS9D1	1.158	0.0404	205781_at	VPS9 domain containing 1
VXN	1.331	0.0386	228695_at	vexin
WFDC13	1.107	0.0388	1553052_at	WAP four-disulfide core domain 13
WIPF3	1.245	0.0465	229849_at	WAS/WASL interacting protein family member 3
WNT4	1.312	0.035	230751_at	Wnt family member 4
WTAP	1.149	0.0439	214759_at	WT1 associated protein
XIAP	-1.188	0.0253	206536_s_at	X-linked inhibitor of apoptosis
XIAP	-1.194	0.04	235222_x_at	X-linked inhibitor of apoptosis
XRRA1	-1.109	0.0327	237666_at	X-ray radiation resistance associated 1
YIPF6	-1.14	0.0433	212341_at	Yip1 domain family member 6
ZFP92	1.194	0.0151	233116_at	ZFP92 zinc finger protein
ZMAT1	-1.291	0.00124	241328_at	zinc finger matrin-type 1
ZNF157	1.199	0.0445	208019_at	zinc finger protein 157
ZNF333	-1.169	0.0211	1569251_a_at	zinc finger protein 333
ZNF362	1.185	0.0311	214915_at	zinc finger protein 362
ZNF397	-1.253	0.0465	239339_at	zinc finger protein 397
ZNF417/ZNF587	1.208	0.0176	1558251_a_at	zinc finger protein 417
ZNF451	-1.152	0.0223	231885_at	zinc finger protein 451
ZNF530	1.343	0.00524	244664_at	zinc finger protein 530
ZNF582-AS1	1.084	0.0496	231260_at	ZNF582 antisense RNA 1 (head to head)
ZNF626	-1.166	0.00337	1552643_at	zinc finger protein 626
ZNF713	-1.181	0.0268	1560201_at	zinc finger protein 713
ZNF80	1.119	0.0405	207272_at	zinc finger protein 80
ZPBP	-1.107	0.0458	207021_at	zona pellucida binding protein
ZSCAN1	1.208	0.0145	1562651_at	zinc finger and SCAN domain containing 1
ZSCAN12P1	-1.211	0.0334	239157_at	zinc finger and SCAN domain containing 12 pseudogene 1
