# Supplementary material for: Identifying miRNAs in multiple sclerosis gray matter lesions that correlate with atrophy measures
Source: Ann Clin Transl Neurol. 2021 May 12;8(6):1279–91. doi: 10.1002/acn3.51365 (PMC8164853; doi:10.1002/acn3.51365)
Supplement: Supplementary file 5 — gProfiler analysis of DEGs from GML. [file ACN3-8-1279-s002.xlsx]

## Sheet: gProfiler_GML DEGs
Supplementary File 5:
gProfiler analysis of DEGs from GML
source	term_name	term_id	adjusted_p_value	negative_log10_of_adjusted_p_value	term_size	query_size	intersection_size
GO:MF	arylamine N-acetyltransferase activity	GO:0004060	2.75872e-05	4.55929	3	71	3
GO:MF	catalytic activity	GO:0003824	0.00042077	3.37596	5853	71	43
GO:MF	drug binding	GO:0008144	0.00107862	2.96713	1762	71	21
GO:MF	anion binding	GO:0043168	0.00192443	2.7157	2841	71	27
GO:MF	acetyltransferase activity	GO:0016407	0.00228477	2.64116	111	71	6
GO:MF	cofactor binding	GO:0048037	0.0151621	1.81924	517	71	10
GO:MF	carbohydrate derivative binding	GO:0097367	0.0162173	1.79002	2269	71	22
GO:MF	small molecule binding	GO:0036094	0.0368846	1.43316	2574	71	23
GO:MF	transferase activity, transferring acyl groups	GO:0016746	0.0378326	1.42213	265	71	7
GO:MF	acetyl-CoA C-acetyltransferase activity	GO:0003985	0.043257	1.36394	4	71	2
GO:BP	drug metabolic process	GO:0017144	3.08021e-05	4.51142	600	71	15
GO:BP	regulation of biological quality	GO:0065008	0.00420136	2.37661	4156	71	35
GO:BP	neurotransmitter biosynthetic process	GO:0042136	0.00943283	2.02536	102	71	6
GO:BP	positive regulation of apoptotic cell clearance	GO:2000427	0.00995069	2.00215	8	71	3
GO:BP	small molecule metabolic process	GO:0044281	0.0148961	1.82693	1987	71	22
GO:BP	regulation of lipid metabolic process	GO:0019216	0.0161754	1.79114	416	71	10
GO:BP	regulation of apoptotic cell clearance	GO:2000425	0.0290694	1.53656	11	71	3
GO:BP	regulation of humoral immune response	GO:0002920	0.0366365	1.43609	129	71	6
GO:BP	monocarboxylic acid catabolic process	GO:0072329	0.03829	1.41691	130	71	6
GO:BP	carboxylic acid catabolic process	GO:0046395	0.0398859	1.39918	276	71	8
GO:BP	organic acid catabolic process	GO:0016054	0.0398859	1.39918	276	71	8
GO:BP	carboxylic acid metabolic process	GO:0019752	0.0448868	1.34788	1066	71	15
GO:BP	isoleucine catabolic process	GO:0006550	0.0467691	1.33004	2	71	2
GO:BP	isoleucine metabolic process	GO:0006549	0.0467691	1.33004	2	71	2
GO:CC	blood microparticle	GO:0072562	7.5843e-07	6.12008	141	71	9
GO:CC	cytoplasm	GO:0005737	3.12491e-06	5.50516	11634	71	65
GO:CC	extracellular exosome	GO:0070062	0.000130318	3.885	2144	71	24
GO:CC	extracellular vesicle	GO:1903561	0.000158589	3.79973	2167	71	24
GO:CC	extracellular organelle	GO:0043230	0.000165442	3.78135	2172	71	24
GO:CC	vesicle	GO:0031982	0.00028175	3.55014	3914	71	33
GO:CC	extracellular space	GO:0005615	0.000336585	3.47291	3543	71	31
GO:CC	extracellular region	GO:0005576	0.00293372	2.53258	4548	71	34
GO:CC	vacuole	GO:0005773	0.010302	1.98708	797	71	12
GO:CC	acrosomal matrix	GO:0043159	0.0222854	1.65198	4	71	2
GO:CC	collagen-containing extracellular matrix	GO:0062023	0.0380893	1.4192	407	71	8

## Sheet: miRNAs-DEGs-1
Supplementary File 7:
Genes targeted by upregulated miRNAs in GML tissue
Symbol	Entrez Gene Name	Expr Fold Change	Expr p-value	ID
ABCA13	ATP binding cassette subfamily A member 13	-1.08	0.00716	1553605_a_at
AMN	amnion associated transmembrane protein	-1.141	0.0442	1563792_at
AP1S3	adaptor related protein complex 1 subunit sigma 3	-1.185	0.013	1555731_a_at
ARID2	AT-rich interaction domain 2	-1.269	0.00311	1553349_at
ASAH2B	N-acylsphingosine amidohydrolase 2B	-1.17	0.0111	231791_at
ATXN2L	ataxin 2 like	-1.148	0.0161	228767_at
AXDND1	axonemal dynein light chain domain containing 1	-1.212	0.0197	1553376_a_at
BDP1	B double prime 1, subunit of RNA polymerase III transcription initiation factor IIIB	-1.157	0.0499	231939_s_at
BPIFB2	BPI fold containing family B member 2	-1.152	0.0248	232698_at
CALU	calumenin	-1.138	0.0456	200756_x_at
CARF	calcium responsive transcription factor	-1.299	0.0107	219834_at
CASP14	caspase 14	-1.166	0.0392	231722_at
CBX5	chromobox 5	-1.198	0.0128	209715_at
CD300LG	CD300 molecule like family member g	-1.124	0.0405	1555656_at
CD44	CD44 molecule (Indian blood group)	-1.229	0.0191	234411_x_at
CDC14B	cell division cycle 14B	-1.169	0.0121	234740_at
CEACAM7	CEA cell adhesion molecule 7	-1.074	0.0441	206198_s_at
CEP128	centrosomal protein 128	-1.293	0.0422	232635_at
CYP19A1	cytochrome P450 family 19 subfamily A member 1	-1.185	0.0406	232292_at
DDAH1	dimethylarginine dimethylaminohydrolase 1	-1.372	0.0233	1553565_s_at
DDX19A	DEAD-box helicase 19A	-1.132	0.0495	1570128_at
DNAJC14	DnaJ heat shock protein family (Hsp40) member C14	-1.179	0.0469	1554451_s_at
DUSP16	dual specificity phosphatase 16	-1.244	0.0467	1563505_at
DYNLRB1	dynein light chain roadblock-type 1	-1.219	0.0149	1565611_at
EPN1	epsin 1	-1.108	0.0451	223872_at
ERC1	ELKS/RAB6-interacting/CAST family member 1	-1.142	0.0291	235820_at
FCGR2A	Fc fragment of IgG receptor IIa	-1.154	0.0159	1565674_at
FUT2	fucosyltransferase 2	-1.198	0.0397	208505_s_at
FXYD5	FXYD domain containing ion transport regulator 5	-1.147	0.0024	217655_at
GALNT7	polypeptide N-acetylgalactosaminyltransferase 7	-1.295	0.0233	222587_s_at
GFAP	glial fibrillary acidic protein	-1.511	0.00655	203539_s_at
GLYR1	glyoxylate reductase 1 homolog	-1.278	0.0121	221628_s_at
GNG7	G protein subunit gamma 7	-1.177	0.0409	206896_s_at
GPATCH11	G-patch domain containing 11	-1.194	0.0484	1559893_at
GPR173	G protein-coupled receptor 173	-1.153	0.0125	1556038_at
HOXB8	homeobox B8	-1.196	0.0158	229667_s_at
HS6ST1	heparan sulfate 6-O-sulfotransferase 1	-1.109	0.0189	214165_s_at
HS6ST1	heparan sulfate 6-O-sulfotransferase 1	-1.109	0.0189	214165_s_at
IQSEC3	IQ motif and Sec7 domain ArfGEF 3	-1.167	0.0226	1556872_s_at
ITGA11	integrin subunit alpha 11	-1.185	0.0245	233335_at
KCTD15	potassium channel tetramerization domain containing 15	-1.113	0.0285	228683_s_at
LRIG1	leucine rich repeats and immunoglobulin like domains 1	-1.192	0.0351	238339_x_at
MBD4	methyl-CpG binding domain 4, DNA glycosylase	-1.178	0.0346	209579_s_at
MDM4	MDM4 regulator of p53	-1.287	0.00349	225742_at
MIDN	midnolin	-1.176	0.0118	227398_s_at
MMD2	monocyte to macrophage differentiation associated 2	-1.211	0.00634	1569998_at
NUCKS1	nuclear casein kinase and cyclin dependent kinase substrate 1	-1.142	0.0154	224582_s_at
NUP43	nucleoporin 43	-1.191	0.0221	238474_at
PAQR3	progestin and adipoQ receptor family member 3	-1.255	0.0441	1557576_at
PCDHGC5	protocadherin gamma subfamily C, 5	-1.113	0.0521	224537_at
PDE7A	phosphodiesterase 7A	-1.116	0.0203	230500_at
PERP	p53 apoptosis effector related to PMP22	-1.148	0.0312	1556990_at
PMP2	peripheral myelin protein 2	-1.217	0.0388	206826_at
PNPLA2	patatin like phospholipase domain containing 2	-1.14	0.00388	213862_at
PPP4R3A	protein phosphatase 4 regulatory subunit 3A	-1.194	0.0523	220369_at
PRR5L	proline rich 5 like	-1.09	0.0291	233379_at
PTPRJ	protein tyrosine phosphatase receptor type J	-1.305	0.00519	210173_at
PURA	purine rich element binding protein A	-1.124	0.00261	204020_at
RAB35	RAB35, member RAS oncogene family	-1.257	0.0273	205461_at
RAPGEF1	Rap guanine nucleotide exchange factor 1	-1.201	0.0603	204543_at
RBM48	RNA binding motif protein 48	-1.171	0.0448	1553881_at
RBMXL1	RBMX like 1	-1.228	0.00773	227748_at
RHOB	ras homolog family member B	-1.094	0.0227	1553965_x_at
SEC62	SEC62 homolog, preprotein translocation factor	-1.092	0.0278	208943_s_at
SNX5	sorting nexin 5	-1.148	0.00151	229981_at
SPTLC1	serine palmitoyltransferase long chain base subunit 1	-1.174	0.0305	202278_s_at
SSX5	SSX family member 5	-1.172	0.019	208528_x_at
STK32B	serine/threonine kinase 32B	-1.288	0.0494	219686_at
STX17	syntaxin 17	-1.207	0.0353	218666_s_at
STX2	syntaxin 2	-1.104	0.02	213434_at
TAOK1	TAO kinase 1	-1.109	0.0441	216310_at
TNNT2	troponin T2, cardiac type	-1.179	0.0117	1563655_at
UBXN4	UBX domain protein 4	-1.13	0.0186	1562741_at
USP34	ubiquitin specific peptidase 34	-1.225	0.00337	212065_s_at
XIAP	X-linked inhibitor of apoptosis	-1.204	0.0336	235222_x_at
ZNF451	zinc finger protein 451	-1.16	0.0161	231885_at

## Sheet: miRNAs-DEGs-2
Supplementary File 8:
Genes targeted by downregulated miRNAs in GML tissue
Symbol	Entrez Gene Name	Expr Fold Change	Expr p-value	ID
ADAM11	ADAM metallopeptidase domain 11	1.226	0.047	239837_at
ADAM19	ADAM metallopeptidase domain 19	1.151	0.0427	209765_at
ADAMTS13	ADAM metallopeptidase with thrombospondin type 1 motif 13	1.17	0.0227	223844_at
AGPAT3	1-acylglycerol-3-phosphate O-acyltransferase 3	1.117	0.041	223183_at
ALDOB	aldolase, fructose-bisphosphate B	1.162	0.0309	216600_x_at
ALS2CL	ALS2 C-terminal like	1.186	0.0222	222333_at
C1QTNF9	C1q and TNF related 9	1.171	0.025	1554233_at
CAND2	cullin associated and neddylation dissociated 2 (putative)	1.087	0.0423	213547_at
CCR8	C-C motif chemokine receptor 8	1.12	0.0201	208059_at
CIDEC	cell death inducing DFFA like effector c	1.205	0.0433	219398_at
CMTM1	CKLF like MARVEL transmembrane domain containing 1	1.209	0.029	1555738_at
CNR1	cannabinoid receptor 1	1.268	0.0292	207940_x_at
COL24A1	collagen type XXIV alpha 1 chain	1.349	0.0434	238732_at
COL5A2	collagen type V alpha 2 chain	1.776	0.0161	221729_at
COPS7B	COP9 signalosome subunit 7B	1.13	0.0281	243628_at
CSHL1	chorionic somatomammotropin hormone like 1	1.13	0.0439	207285_x_at
CTLA4	cytotoxic T-lymphocyte associated protein 4	1.121	0.0195	234895_at
CYP26B1	cytochrome P450 family 26 subfamily B member 1	1.17	0.0299	234721_s_at
DLGAP1	DLG associated protein 1	1.243	0.0108	1568735_at
DMRT3	doublesex and mab-3 related transcription factor 3	2.896	0.0576	231800_s_at
DMRTB1	DMRT like family B with proline rich C-terminal 1	1.168	0.0298	240313_at
E2F5	E2F transcription factor 5	1.115	0.0349	231237_x_at
ELK4	ETS transcription factor ELK4	1.153	0.0315	1566569_at
ENTPD6	ectonucleoside triphosphate diphosphohydrolase 6	1.192	0.0465	239953_at
ENTPD7	ectonucleoside triphosphate diphosphohydrolase 7	1.184	0.00334	235204_at
EPHA7	EPH receptor A7	1.159	0.0476	229288_at
ESM1	endothelial cell specific molecule 1	1.168	0.0245	208394_x_at
FAM104A	family with sequence similarity 104 member A	1.09	0.015	229087_s_at
FAM160B1	family with sequence similarity 160 member B1	1.102	0.0476	226155_at
FAM189B	family with sequence similarity 189 member B	1.216	0.0119	203550_s_at
FRMD4A	FERM domain containing 4A	1.51	0.0556	1554034_a_at
GIT2	GIT ArfGAP 2	1.139	0.009	225558_at
GRB14	growth factor receptor bound protein 14	1.501	0.0351	206204_at
GTDC1	glycosyltransferase like domain containing 1	1.164	0.0341	220853_at
HAPLN4	hyaluronan and proteoglycan link protein 4	1.566	0.0283	235420_at
HMGCS2	3-hydroxy-3-methylglutaryl-CoA synthase 2	1.174	0.0357	240110_at
HOXA5	homeobox A5	1.093	0.0382	213844_at
HYAL3	hyaluronidase 3	1.221	0.0508	211728_s_at
HYAL4	hyaluronidase 4	1.069	0.0506	220249_at
IGF2BP1	insulin like growth factor 2 mRNA binding protein 1	1.166	0.00239	241574_s_at
ITGA4	integrin subunit alpha 4	1.361	0.0545	205885_s_at
KIAA1211L	KIAA1211 like	1.148	0.041	229320_at
LHX6	LIM homeobox 6	1.225	0.00547	224556_s_at
LINC01118	long intergenic non-protein coding RNA 1118	1.143	0.0229	237840_at
LRATD1	LRAT domain containing 1	1.26	0.0369	225667_s_at
LRRC45	leucine rich repeat containing 45	1.169	0.0228	226253_at
METTL15	methyltransferase like 15	1.152	0.041	1567591_at
MKLN1	muskelin 1	1.185	0.00846	244171_at
NCKIPSD	NCK interacting protein with SH3 domain	1.175	0.032	218697_at
NPR2	natriuretic peptide receptor 2	1.15	0.0186	204310_s_at
NQO2	N-ribosyldihydronicotinamide:quinone reductase 2	1.23	0.0285	237870_at
P2RX5	purinergic receptor P2X 5	1.286	0.0471	210448_s_at
PAPPA	pappalysin 1	1.157	0.0199	1559928_at
PSPC1	paraspeckle component 1	1.106	0.039	218371_s_at
RANBP10	RAN binding protein 10	1.127	0.046	221809_at
RITA1	RBPJ interacting and tubulin associated 1	1.194	0.0104	221777_at
SCAMP5	secretory carrier membrane protein 5	1.179	0.0337	234241_at
SCML1	Scm polycomb group protein like 1	1.096	0.0496	1558968_at
SEC22C	SEC22 homolog C, vesicle trafficking protein	1.283	0.0188	239056_at
SLC52A1	solute carrier family 52 member 1	1.185	0.00318	220756_s_at
SPTSSB	serine palmitoyltransferase small subunit B	1.178	0.0486	238702_at
SRCAP	Snf2 related CREBBP activator protein	1.197	0.0363	215053_at
SVIP	small VCP interacting protein	1.105	0.0394	230005_at
TEPSIN	TEPSIN adaptor related protein complex 4 accessory protein	1.145	0.034	238980_x_at
TLCD3B	TLC domain containing 3B	1.225	0.0406	227781_x_at
TNFAIP1	TNF alpha induced protein 1	1.09	0.0277	201207_at
TSTD2	thiosulfate sulfurtransferase like domain containing 2	1.253	0.0288	1555430_at
UNC119B	unc-119 lipid binding chaperone B	1.254	0.0467	236272_at
VMA21	vacuolar ATPase assembly factor VMA21	1.157	0.00829	242474_s_at
WNT4	Wnt family member 4	1.302	0.0441	230751_at
WTAP	WT1 associated protein	1.14	0.053	214759_at
ZNF362	zinc finger protein 362	1.175	0.0388	214915_at
ZNF80	zinc finger protein 80	1.11	0.0504	207272_at

## Sheet: cGMV related serum miRNAs
Supplementary File 9:
Serum miRNAs identified by Regev et al., 2017 correlating (p<0.05) with
cortical Gray matter volume (cGMV) measurement
hsa.let.7a.5p
hsa.let.7c
hsa.let.7d.3p
hsa.let.7e.5p
hsa.let.7f.5p
hsa.miR.101.3p
hsa.miR.106b.5p
hsa.miR.1256
hsa.miR.1270
hsa.miR.1271.5p
hsa.miR.132.3p
hsa.miR.132.5p
hsa.miR.135a.5p
hsa.miR.140.3p
hsa.miR.144.3p
hsa.miR.146a.5p
hsa.miR.149.3p
hsa.miR.151a.5p
hsa.miR.15a.5p
hsa.miR.15b.3p
hsa.miR.15b.5p
hsa.miR.181d.5p
hsa.miR.183.3p
hsa.miR.185.3p
hsa.miR.185.5p
hsa.miR.186.5p
hsa.miR.188.5p
hsa.miR.18b.5p
hsa.miR.191.5p
hsa.miR.193a.5p
hsa.miR.194.5p
hsa.miR.195.5p
hsa.miR.19a.3p
hsa.miR.19b.3p
hsa.miR.204.5p
hsa.miR.20a.5p
hsa.miR.20b.5p
hsa.miR.222.3p
hsa.miR.25.3p
hsa.miR.27a.3p
hsa.miR.29a.5p
hsa.miR.29c.3p
hsa.miR.30e.5p
hsa.miR.32.5p
hsa.miR.320b
hsa.miR.324.3p
hsa.miR.335.3p
hsa.miR.335.5p
hsa.miR.33a.5p
hsa.miR.340.3p
hsa.miR.340.5p
hsa.miR.361.5p
hsa.miR.363.3p
hsa.miR.369.5p
hsa.miR.379.3p
hsa.miR.380.5p
hsa.miR.381.3p
hsa.miR.411.5p
hsa.miR.450b.5p
hsa.miR.451a
hsa.miR.484
hsa.miR.485.3p
hsa.miR.486.5p
hsa.miR.502.3p
hsa.miR.504.5p
hsa.miR.515.5p
hsa.miR.518e.5p
hsa.miR.548e.3p
hsa.miR.550a.5p
hsa.miR.556.3p
hsa.miR.556.5p
hsa.miR.570.3p
hsa.miR.604
hsa.miR.610
hsa.miR.615.3p
hsa.miR.619.3p
hsa.miR.627.5p
hsa.miR.629.5p
hsa.miR.642a.5p
hsa.miR.664a.3p
hsa.miR.671.5p
hsa.miR.7.2.3p
hsa.miR.7.5p
hsa.miR.760
hsa.miR.93.3p
hsa.miR.93.5p
hsa.miR.934
