# Supplementary material for: Identifying miRNAs in multiple sclerosis gray matter lesions that correlate with atrophy measures
Source: Ann Clin Transl Neurol. 2021 May 12;8(6):1279–91. doi: 10.1002/acn3.51365 (PMC8164853; doi:10.1002/acn3.51365)
Supplement: Supplementary file 6 — Genes targeted by upregulated miRNAs in GML tissue. [file ACN3-8-1279-s007.xlsx]

## Sheet: GMLs Up-miRNAs-down DEGs
Supplementary File 6:
Genes targeted by upregulated miRNAs in GML tissue
Symbol	Entrez Gene Name	Expr Fold Change	Expr p-value	ID
ABCA13	ATP binding cassette subfamily A member 13	-1.08	0.00716	1553605_a_at
AMN	amnion associated transmembrane protein	-1.141	0.0442	1563792_at
AP1S3	adaptor related protein complex 1 subunit sigma 3	-1.185	0.013	1555731_a_at
ARID2	AT-rich interaction domain 2	-1.269	0.00311	1553349_at
ASAH2B	N-acylsphingosine amidohydrolase 2B	-1.17	0.0111	231791_at
ATXN2L	ataxin 2 like	-1.148	0.0161	228767_at
AXDND1	axonemal dynein light chain domain containing 1	-1.212	0.0197	1553376_a_at
BDP1	B double prime 1, subunit of RNA polymerase III transcription initiation factor IIIB	-1.157	0.0499	231939_s_at
BPIFB2	BPI fold containing family B member 2	-1.152	0.0248	232698_at
CALU	calumenin	-1.138	0.0456	200756_x_at
CARF	calcium responsive transcription factor	-1.299	0.0107	219834_at
CASP14	caspase 14	-1.166	0.0392	231722_at
CBX5	chromobox 5	-1.198	0.0128	209715_at
CD300LG	CD300 molecule like family member g	-1.124	0.0405	1555656_at
CD44	CD44 molecule (Indian blood group)	-1.229	0.0191	234411_x_at
CDC14B	cell division cycle 14B	-1.169	0.0121	234740_at
CEACAM7	CEA cell adhesion molecule 7	-1.074	0.0441	206198_s_at
CEP128	centrosomal protein 128	-1.293	0.0422	232635_at
CYP19A1	cytochrome P450 family 19 subfamily A member 1	-1.185	0.0406	232292_at
DDAH1	dimethylarginine dimethylaminohydrolase 1	-1.372	0.0233	1553565_s_at
DDX19A	DEAD-box helicase 19A	-1.132	0.0495	1570128_at
DNAJC14	DnaJ heat shock protein family (Hsp40) member C14	-1.179	0.0469	1554451_s_at
DUSP16	dual specificity phosphatase 16	-1.244	0.0467	1563505_at
DYNLRB1	dynein light chain roadblock-type 1	-1.219	0.0149	1565611_at
EPN1	epsin 1	-1.108	0.0451	223872_at
ERC1	ELKS/RAB6-interacting/CAST family member 1	-1.142	0.0291	235820_at
FCGR2A	Fc fragment of IgG receptor IIa	-1.154	0.0159	1565674_at
FUT2	fucosyltransferase 2	-1.198	0.0397	208505_s_at
FXYD5	FXYD domain containing ion transport regulator 5	-1.147	0.0024	217655_at
GALNT7	polypeptide N-acetylgalactosaminyltransferase 7	-1.295	0.0233	222587_s_at
GFAP	glial fibrillary acidic protein	-1.511	0.00655	203539_s_at
GLYR1	glyoxylate reductase 1 homolog	-1.278	0.0121	221628_s_at
GNG7	G protein subunit gamma 7	-1.177	0.0409	206896_s_at
GPATCH11	G-patch domain containing 11	-1.194	0.0484	1559893_at
GPR173	G protein-coupled receptor 173	-1.153	0.0125	1556038_at
HOXB8	homeobox B8	-1.196	0.0158	229667_s_at
HS6ST1	heparan sulfate 6-O-sulfotransferase 1	-1.109	0.0189	214165_s_at
HS6ST1	heparan sulfate 6-O-sulfotransferase 1	-1.109	0.0189	214165_s_at
IQSEC3	IQ motif and Sec7 domain ArfGEF 3	-1.167	0.0226	1556872_s_at
ITGA11	integrin subunit alpha 11	-1.185	0.0245	233335_at
KCTD15	potassium channel tetramerization domain containing 15	-1.113	0.0285	228683_s_at
LRIG1	leucine rich repeats and immunoglobulin like domains 1	-1.192	0.0351	238339_x_at
MBD4	methyl-CpG binding domain 4, DNA glycosylase	-1.178	0.0346	209579_s_at
MDM4	MDM4 regulator of p53	-1.287	0.00349	225742_at
MIDN	midnolin	-1.176	0.0118	227398_s_at
MMD2	monocyte to macrophage differentiation associated 2	-1.211	0.00634	1569998_at
NUCKS1	nuclear casein kinase and cyclin dependent kinase substrate 1	-1.142	0.0154	224582_s_at
NUP43	nucleoporin 43	-1.191	0.0221	238474_at
PAQR3	progestin and adipoQ receptor family member 3	-1.255	0.0441	1557576_at
PCDHGC5	protocadherin gamma subfamily C, 5	-1.113	0.0521	224537_at
PDE7A	phosphodiesterase 7A	-1.116	0.0203	230500_at
PERP	p53 apoptosis effector related to PMP22	-1.148	0.0312	1556990_at
PMP2	peripheral myelin protein 2	-1.217	0.0388	206826_at
PNPLA2	patatin like phospholipase domain containing 2	-1.14	0.00388	213862_at
PPP4R3A	protein phosphatase 4 regulatory subunit 3A	-1.194	0.0523	220369_at
PRR5L	proline rich 5 like	-1.09	0.0291	233379_at
PTPRJ	protein tyrosine phosphatase receptor type J	-1.305	0.00519	210173_at
PURA	purine rich element binding protein A	-1.124	0.00261	204020_at
RAB35	RAB35, member RAS oncogene family	-1.257	0.0273	205461_at
RAPGEF1	Rap guanine nucleotide exchange factor 1	-1.201	0.0603	204543_at
RBM48	RNA binding motif protein 48	-1.171	0.0448	1553881_at
RBMXL1	RBMX like 1	-1.228	0.00773	227748_at
RHOB	ras homolog family member B	-1.094	0.0227	1553965_x_at
SEC62	SEC62 homolog, preprotein translocation factor	-1.092	0.0278	208943_s_at
SNX5	sorting nexin 5	-1.148	0.00151	229981_at
SPTLC1	serine palmitoyltransferase long chain base subunit 1	-1.174	0.0305	202278_s_at
SSX5	SSX family member 5	-1.172	0.019	208528_x_at
STK32B	serine/threonine kinase 32B	-1.288	0.0494	219686_at
STX17	syntaxin 17	-1.207	0.0353	218666_s_at
STX2	syntaxin 2	-1.104	0.02	213434_at
TAOK1	TAO kinase 1	-1.109	0.0441	216310_at
TNNT2	troponin T2, cardiac type	-1.179	0.0117	1563655_at
UBXN4	UBX domain protein 4	-1.13	0.0186	1562741_at
USP34	ubiquitin specific peptidase 34	-1.225	0.00337	212065_s_at
XIAP	X-linked inhibitor of apoptosis	-1.204	0.0336	235222_x_at
ZNF451	zinc finger protein 451	-1.16	0.0161	231885_at
