# Supplementary material for: Identifying miRNAs in multiple sclerosis gray matter lesions that correlate with atrophy measures
Source: Ann Clin Transl Neurol. 2021 May 12;8(6):1279–91. doi: 10.1002/acn3.51365 (PMC8164853; doi:10.1002/acn3.51365)
Supplement: Supplementary file 7 — Genes targeted by downregulated miRNAs in GML tissue. [file ACN3-8-1279-s006.xlsx]

## Sheet: GMLs Down miRNAs-Up DEGs
Supplementary File 7:
Genes targeted by downregulated miRNAs in GML tissue
Symbol	Entrez Gene Name	Expr Fold Change	Expr p-value	ID
ADAM11	ADAM metallopeptidase domain 11	1.226	0.047	239837_at
ADAM19	ADAM metallopeptidase domain 19	1.151	0.0427	209765_at
ADAMTS13	ADAM metallopeptidase with thrombospondin type 1 motif 13	1.17	0.0227	223844_at
AGPAT3	1-acylglycerol-3-phosphate O-acyltransferase 3	1.117	0.041	223183_at
ALDOB	aldolase, fructose-bisphosphate B	1.162	0.0309	216600_x_at
ALS2CL	ALS2 C-terminal like	1.186	0.0222	222333_at
C1QTNF9	C1q and TNF related 9	1.171	0.025	1554233_at
CAND2	cullin associated and neddylation dissociated 2 (putative)	1.087	0.0423	213547_at
CCR8	C-C motif chemokine receptor 8	1.12	0.0201	208059_at
CIDEC	cell death inducing DFFA like effector c	1.205	0.0433	219398_at
CMTM1	CKLF like MARVEL transmembrane domain containing 1	1.209	0.029	1555738_at
CNR1	cannabinoid receptor 1	1.268	0.0292	207940_x_at
COL24A1	collagen type XXIV alpha 1 chain	1.349	0.0434	238732_at
COL5A2	collagen type V alpha 2 chain	1.776	0.0161	221729_at
COPS7B	COP9 signalosome subunit 7B	1.13	0.0281	243628_at
CSHL1	chorionic somatomammotropin hormone like 1	1.13	0.0439	207285_x_at
CTLA4	cytotoxic T-lymphocyte associated protein 4	1.121	0.0195	234895_at
CYP26B1	cytochrome P450 family 26 subfamily B member 1	1.17	0.0299	234721_s_at
DLGAP1	DLG associated protein 1	1.243	0.0108	1568735_at
DMRT3	doublesex and mab-3 related transcription factor 3	2.896	0.0576	231800_s_at
DMRTB1	DMRT like family B with proline rich C-terminal 1	1.168	0.0298	240313_at
E2F5	E2F transcription factor 5	1.115	0.0349	231237_x_at
ELK4	ETS transcription factor ELK4	1.153	0.0315	1566569_at
ENTPD6	ectonucleoside triphosphate diphosphohydrolase 6	1.192	0.0465	239953_at
ENTPD7	ectonucleoside triphosphate diphosphohydrolase 7	1.184	0.00334	235204_at
EPHA7	EPH receptor A7	1.159	0.0476	229288_at
ESM1	endothelial cell specific molecule 1	1.168	0.0245	208394_x_at
FAM104A	family with sequence similarity 104 member A	1.09	0.015	229087_s_at
FAM160B1	family with sequence similarity 160 member B1	1.102	0.0476	226155_at
FAM189B	family with sequence similarity 189 member B	1.216	0.0119	203550_s_at
FRMD4A	FERM domain containing 4A	1.51	0.0556	1554034_a_at
GIT2	GIT ArfGAP 2	1.139	0.009	225558_at
GRB14	growth factor receptor bound protein 14	1.501	0.0351	206204_at
GTDC1	glycosyltransferase like domain containing 1	1.164	0.0341	220853_at
HAPLN4	hyaluronan and proteoglycan link protein 4	1.566	0.0283	235420_at
HMGCS2	3-hydroxy-3-methylglutaryl-CoA synthase 2	1.174	0.0357	240110_at
HOXA5	homeobox A5	1.093	0.0382	213844_at
HYAL3	hyaluronidase 3	1.221	0.0508	211728_s_at
HYAL4	hyaluronidase 4	1.069	0.0506	220249_at
IGF2BP1	insulin like growth factor 2 mRNA binding protein 1	1.166	0.00239	241574_s_at
ITGA4	integrin subunit alpha 4	1.361	0.0545	205885_s_at
KIAA1211L	KIAA1211 like	1.148	0.041	229320_at
LHX6	LIM homeobox 6	1.225	0.00547	224556_s_at
LINC01118	long intergenic non-protein coding RNA 1118	1.143	0.0229	237840_at
LRATD1	LRAT domain containing 1	1.26	0.0369	225667_s_at
LRRC45	leucine rich repeat containing 45	1.169	0.0228	226253_at
METTL15	methyltransferase like 15	1.152	0.041	1567591_at
MKLN1	muskelin 1	1.185	0.00846	244171_at
NCKIPSD	NCK interacting protein with SH3 domain	1.175	0.032	218697_at
NPR2	natriuretic peptide receptor 2	1.15	0.0186	204310_s_at
NQO2	N-ribosyldihydronicotinamide:quinone reductase 2	1.23	0.0285	237870_at
P2RX5	purinergic receptor P2X 5	1.286	0.0471	210448_s_at
PAPPA	pappalysin 1	1.157	0.0199	1559928_at
PSPC1	paraspeckle component 1	1.106	0.039	218371_s_at
RANBP10	RAN binding protein 10	1.127	0.046	221809_at
RITA1	RBPJ interacting and tubulin associated 1	1.194	0.0104	221777_at
SCAMP5	secretory carrier membrane protein 5	1.179	0.0337	234241_at
SCML1	Scm polycomb group protein like 1	1.096	0.0496	1558968_at
SEC22C	SEC22 homolog C, vesicle trafficking protein	1.283	0.0188	239056_at
SLC52A1	solute carrier family 52 member 1	1.185	0.00318	220756_s_at
SPTSSB	serine palmitoyltransferase small subunit B	1.178	0.0486	238702_at
SRCAP	Snf2 related CREBBP activator protein	1.197	0.0363	215053_at
SVIP	small VCP interacting protein	1.105	0.0394	230005_at
TEPSIN	TEPSIN adaptor related protein complex 4 accessory protein	1.145	0.034	238980_x_at
TLCD3B	TLC domain containing 3B	1.225	0.0406	227781_x_at
TNFAIP1	TNF alpha induced protein 1	1.09	0.0277	201207_at
TSTD2	thiosulfate sulfurtransferase like domain containing 2	1.253	0.0288	1555430_at
UNC119B	unc-119 lipid binding chaperone B	1.254	0.0467	236272_at
VMA21	vacuolar ATPase assembly factor VMA21	1.157	0.00829	242474_s_at
WNT4	Wnt family member 4	1.302	0.0441	230751_at
WTAP	WT1 associated protein	1.14	0.053	214759_at
ZNF362	zinc finger protein 362	1.175	0.0388	214915_at
ZNF80	zinc finger protein 80	1.11	0.0504	207272_at
