# Supplementary material for: Identifying miRNAs in multiple sclerosis gray matter lesions that correlate with atrophy measures
Source: Ann Clin Transl Neurol. 2021 May 12;8(6):1279–91. doi: 10.1002/acn3.51365 (PMC8164853; doi:10.1002/acn3.51365)
Supplement: Supplementary file 8 — Serum miRNAs identified by (Regev et al., 2017) correlating (p < 0.05) with cortical gray matter volume (cGMV) measurement. [file ACN3-8-1279-s009.xlsx]

## Sheet: cGMV related serum miRNAs
Supplementary File 8:
Serum miRNAs identified by Regev et al., 2017 correlating (p<0.05) with
cortical Gray matter volume (cGMV) measurement
hsa.let.7a.5p
hsa.let.7c
hsa.let.7d.3p
hsa.let.7e.5p
hsa.let.7f.5p
hsa.miR.101.3p
hsa.miR.106b.5p
hsa.miR.1256
hsa.miR.1270
hsa.miR.1271.5p
hsa.miR.132.3p
hsa.miR.132.5p
hsa.miR.135a.5p
hsa.miR.140.3p
hsa.miR.144.3p
hsa.miR.146a.5p
hsa.miR.149.3p
hsa.miR.151a.5p
hsa.miR.15a.5p
hsa.miR.15b.3p
hsa.miR.15b.5p
hsa.miR.181d.5p
hsa.miR.183.3p
hsa.miR.185.3p
hsa.miR.185.5p
hsa.miR.186.5p
hsa.miR.188.5p
hsa.miR.18b.5p
hsa.miR.191.5p
hsa.miR.193a.5p
hsa.miR.194.5p
hsa.miR.195.5p
hsa.miR.19a.3p
hsa.miR.19b.3p
hsa.miR.204.5p
hsa.miR.20a.5p
hsa.miR.20b.5p
hsa.miR.222.3p
hsa.miR.25.3p
hsa.miR.27a.3p
hsa.miR.29a.5p
hsa.miR.29c.3p
hsa.miR.30e.5p
hsa.miR.32.5p
hsa.miR.320b
hsa.miR.324.3p
hsa.miR.335.3p
hsa.miR.335.5p
hsa.miR.33a.5p
hsa.miR.340.3p
hsa.miR.340.5p
hsa.miR.361.5p
hsa.miR.363.3p
hsa.miR.369.5p
hsa.miR.379.3p
hsa.miR.380.5p
hsa.miR.381.3p
hsa.miR.411.5p
hsa.miR.450b.5p
hsa.miR.451a
hsa.miR.484
hsa.miR.485.3p
hsa.miR.486.5p
hsa.miR.502.3p
hsa.miR.504.5p
hsa.miR.515.5p
hsa.miR.518e.5p
hsa.miR.548e.3p
hsa.miR.550a.5p
hsa.miR.556.3p
hsa.miR.556.5p
hsa.miR.570.3p
hsa.miR.604
hsa.miR.610
hsa.miR.615.3p
hsa.miR.619.3p
hsa.miR.627.5p
hsa.miR.629.5p
hsa.miR.642a.5p
hsa.miR.664a.3p
hsa.miR.671.5p
hsa.miR.7.2.3p
hsa.miR.7.5p
hsa.miR.760
hsa.miR.93.3p
hsa.miR.93.5p
hsa.miR.934
