# Supplementary material for: Identifying miRNAs in multiple sclerosis gray matter lesions that correlate with atrophy measures
Source: Ann Clin Transl Neurol. 2021 May 12;8(6):1279–91. doi: 10.1002/acn3.51365 (PMC8164853; doi:10.1002/acn3.51365)
Supplement: Supplementary file 9 — Predicted pathways targeted by gray matter atrophy associated miRNAs from MS brain. [file ACN3-8-1279-s001.xlsx]

## Sheet: Atrophy miRNAs-Pathwways
Supplementary File 9
Predicted pathways targeted by grey matter atrophy associated miRNAs from MS brain
KEGG pathway	p-value	#genes	#miRNAs
ECM-receptor interaction	6.59641e-51	23	3
Lysine degradation	4.2124e-06	12	3
Amoebiasis	4.2124e-06	24	3
Focal adhesion	1.7206e-05	53	3
Glioma	3.62678e-05	19	3
Prostate cancer	6.79218e-05	27	3
PI3K-Akt signaling pathway	8.18192e-05	72	3
Protein digestion and absorption	0.000102221	28	3
Axon guidance	0.000146767	32	3
Pathways in cancer	0.000286852	74	3
Small cell lung cancer	0.00110841	24	3
FoxO signaling pathway	0.00163694	31	3
Hepatitis B	0.00270702	32	3
Ras signaling pathway	0.00314246	48	3
Pancreatic cancer	0.00314246	19	3
Endocytosis	0.00451086	44	3
Proteoglycans in cancer	0.00451086	35	3
Regulation of actin cytoskeleton	0.00555347	44	3
Melanoma	0.00555347	19	3
MAPK signaling pathway	0.00687478	49	3
ErbB signaling pathway	0.00740938	23	3
Signaling pathways regulating pluripotency of stem cells	0.00740938	28	3
Chronic myeloid leukemia	0.00952646	19	3
AMPK signaling pathway	0.0107383	27	3
TGF-beta signaling pathway	0.0196195	16	3
Neurotrophin signaling pathway	0.0220652	27	3
Renal cell carcinoma	0.0220652	16	3
Colorectal cancer	0.0323874	15	3
Non-small cell lung cancer	0.0471732	13	3
